# Supplementary material for: Multiple Merger Genealogies in Outbreaks of Mycobacterium tuberculosis
Source: Mol Biol Evol. 2020 Jul 15;38(1):290–306. doi: 10.1093/molbev/msaa179 (PMC8480183; doi:10.1093/molbev/msaa179)
Supplement: msaa179_Supplementary_Data [file msaa179_Supplementary_Data.zip]

Archive with 3 entries (3 files):
- Supplementary_material_rev2_FINAL.pdf
- Supplementary_table1.xlsx
- Supplementary_table2.xlsx
